# Supplementary material for: Blood Procalcitonin Level as a Diagnostic Marker of Pediatric Bacterial Meningitis: A Systematic Review and Meta-Analysis
Source: Diagnostics (Basel). 2021 May 8;11(5):846. doi: 10.3390/diagnostics11050846 (PMC8151301; doi:10.3390/diagnostics11050846)
Supplement: Supplementary file 1 [file diagnostics-11-00846-s001.zip]

Archive with 1 entries (1 files):
- diagnostics-1190689-supplementary.pdf
